# Supplementary material for: Von Hippel Lindau tumor suppressor controls m6A-dependent gene expression in renal tumorigenesis
Source: J Clin Invest. 2024 Apr 15;134(8):e175703. doi: 10.1172/JCI175703 (PMC11014668; doi:10.1172/JCI175703)
Supplement: Supporting data values [file jci-134-175703-s015.xlsx]

## Sheet: Figure 5.
Figure 5H
	Ctrlsg	VHLsg1	VHLsg2
Relative mRNA level	0.923778	0.464602	0.52521
	1.06727	0.508065	0.578786
	1.01271	0.482662	0.506809
Mean	1.00125	0.48511	0.536935
Figure 5I
	IgG	m6A RIP
	Ctrlsg	Ctrlsg	VHLsg1	VHLsg2
% Input	2.12416	26.4811	15.3152	13.4254
	4.84632	25.757	15.3152	9.10646
	3.15336	31.274	11.8506	11.933
Mean	3.37461	27.8373	14.1603	11.4883
Figure 5J
	IgG	METTL3 RIP
	Ctrlsg	Ctrlsg	VHLsg1	VHLsg2
% Input	2.57914	21.3607	12.1838	8.85745
	3.15336	24.7077	9.82795	10.2453
	2.59708	20.6331	12.9681	8.98109
Mean	2.77653	22.2339	11.6599	9.36128

## Sheet: Figure 6.
Figure 6A
Time (h)	Ctrlsg				VHLsg1				VHLsg2
	%mRNA remaining			Mean	%mRNA remaining			Mean	%mRNA remaining			Mean
0	101	100	99	100	98	102	100	100	97	99	103	99.6667
2	53	63	63	59.6667	34	35	33	34	43	35	40	39.3333
4	39	45	47	43.6667	19	20	22	20.3333	23	20	21	21.3333
6	29	33	33	31.6667	14	15	14	14.3333	13	13	15	13.6667
Figure 6B
Time (h)	Ctrlsg				VHLsg1				VHLsg2
	%mRNA remaining			Mean	%mRNA remaining			Mean	%mRNA remaining			Mean
0	102.086	97.9279	99.9856	100	95.2843	91.4028	113.313	100	89.1788	101.029	109.792	100
2	91.8248	88.6969	91.5606	90.6941	61.1951	54.0171	61.6207	58.9443	56.3096	51.1021	60.7709	56.0609
4	67.5458	69.5752	73.1637	70.0949	29.0545	37.2884	36.9248	34.4226	42.9233	40.6079	35.5972	39.7095
6	58.4637	59.2483	67.3519	61.688	23.9913	27.9434	20.5356	24.1568	22.677	30.7353	30.7353	28.0492
Figure 6C
Time (h)	Flag-EV				Flag-VHL
	%mRNA remaining			Mean	%mRNA remaining			Mean
0	110.275	88.9524	100.773	100	106.511	100.766	92.7233	100
2	43.26	48.67	47.3391	46.423	71.7477	74.2778	81.2818	75.7691
4	22.0845	17.6912	20.8932	20.223	52.8877	50.3828	58.6826	53.9844
6	13.3148	9.6128	11.3527	11.4268	46.6841	47.9966	43.2569	45.9792
Figure 6D
Time (h)	Flag-EV				Flag-VHL
	%mRNA remaining			Mean	%mRNA remaining			Mean
0	99.8949	90.0303	110.075	100	95.1817	90.0474	114.771	100
2	51.3517	45.3283	52.7954	49.8251	65.011	67.3036	61.0793	64.4646
4	34.832	30.9601	24.4598	30.084	50.6543	53.9149	43.1896	49.2529
6	18.666	18.409	19.594	18.8897	38.1236	43.1896	47.2621	42.8584
Figure 6F
	Ctrlsh	METTL3sh1	METTL3sh2
Relative Luminescence	0.993255	0.568242	0.478635
	1.00711	0.592864	0.45981
	0.999638	0.571562	0.482676
Mean	1	0.577556	0.473707
Figure 6G
	Ctrlsh	METTL3sh1	METTL3sh2
Relative Luminescence	0.985541	0.955215	0.790404
	0.977943	0.965191	0.989603
	1.03652	0.987919	0.874187
Mean	1	0.969442	0.884731
Figure 6H
	Ctrlsg	VHLsg1	VHLsg2
Relative Luminescence	1.0039	0.638603	0.697689
	0.990052	0.616929	0.732168
	1.00605	0.60116	0.712744
Mean	1	0.618897	0.7142
Figure 6I
	Ctrlsg	VHLsg1	VHLsg2
Relative Luminescence	0.959724	0.931389	0.953871
	1.11079	0.923387	0.993274
	0.929485	0.80725	0.933636
Mean	1	0.887342	0.96026
Figure 6J
	Flag-EV	Flag-VHL
Relative Luminescence	1.12146	1.92238
	0.979623	1.82238
	0.898916	1.87785
Mean	1	1.8742
Figure 6K
	Flag-EV	Flag-VHL
Relative Luminescence	1.15047	1.27773
	0.967588	1.04968
	0.881945	1.27349
Mean	1	1.2003
Figure 6L
	Flag-EV	Flag-VHL
Relative Luminescence	1.0769	1.73139
	0.995989	1.67178
	0.92711	1.59411
Mean	1	1.66576
Figure 6M
	Flag-EV	Flag-VHL
Relative Luminescence	1.10211	1.22715
	0.963631	1.01876
	0.934254	1.02712
Mean	1	1.09101
Figure 6N
Target	Ctrlsi				IGF2BP1si
	Relative mRNA level			Mean	Relative mRNA level			Mean
IGF2BP1	1.01396	0.993092	0.993092	1.00005	0.168016	0.197055	0.189027	0.184699
PIK3R3	0.99539	0.968171	1.03766	1.00041	0.543367	0.547147	0.314253	0.468256
Figure 6O
Target	Ctrlsi				IGF2BP2si
	Relative mRNA level			Mean	Relative mRNA level			Mean
IGF2BP2	0.950439	1.01866	1.03288	1.00066	0.193893	0.21071	0.189903	0.198169
PIK3R3	0.99539	0.968171	1.03766	1.00041	0.716978	0.784584	0.692555	0.731372
Figure 6P
Target	Ctrlsi				IGF2BP3si
	Relative mRNA level			Mean	Relative mRNA level			Mean
IGF2BP3	0.974905	0.974905	1.05215	1.00065	0.188156	0.208772	0.203063	0.199997
PIK3R3	0.99539	0.968171	1.03766	1.00041	1.1019	1.1487	0.823591	1.02473
Figure 6Q
Time (h)	Ctrlsi				IGF2BP1si				IGF2BP2si
	%mRNA remaining			Mean	%mRNA remaining			Mean	%mRNA remaining			Mean
0	94.3091	102.489	103.202	100	105.937	86.6464	107.416	100	107.838	102.73	89.4319	100
2	73.3127	74.8532	69.8405	72.6688	48.4045	56.7704	53.7081	52.961	41.7215	49.6155	56.9932	49.4434
4	54.6693	50.306	51.363	52.1128	27.0408	28.5827	30.0037	28.5424	21.9485	22.5656	20.4787	21.6643
6	34.0439	38.5678	35.7365	36.1161	17.9229	18.2995	16.0415	17.4213	12.9905	13.4486	13.0809	13.1733
Figure 6R
	Flag RIP
	Ctrlsg	VHLsg1	VHLsg2
% Input	38.282	20.5623	23.4026
	43.3691	19.3187	24.909
	41.8918	23.6198	26.8825
Mean	41.1809	21.167	25.0647
Figure 6S
	Flag RIP
	Ctrlsg	VHLsg1	VHLsg2
% Input	27.0695	14.2076	14.7768
	27.0695	14.5062	13.692
	24.909	14.3065	12.5992
Mean	26.3493	14.3401	13.6893

## Sheet: Figure 7.
Figure 7A
	Ctrlsg	VHLsg1	VHLsg2
Relative mRNA level	0.92	0.66	0.59
	1.07	0.51	0.32
	1.01	0.48	0.51
Mean	1	0.55	0.473333
Figure 7B
	Ctrlsg	VHLsg1	VHLsg2
Relative mRNA level	1	0.66	0.61
	0.99	0.49	0.71
	1.1	0.56	0.56
Mean	1.03	0.57	0.626667
Figure 7C
	HA-EV	HA-VHL
Relative mRNA level	1.02	2.26
	0.93	2.26
	1.04	2.23
Mean	0.996667	2.25
Figure 7D
	HA-EV	HA-VHL
Relative mRNA level	0.99	1.78
	0.95	1.8
	1.06	1.84
Mean	1	1.80667
Figure 7E
	Ctrlsh	METTL3sh1	METTL3sh2
Relative mRNA level	1.08	0.61	0.64
	0.92	0.52	0.74
	0.99	0.66	0.57
Mean	0.996667	0.596667	0.65
Figure 7F
	Ctrlsg+EV	VHLsg2+EV	VHLsg2+VHLWT	VHLsg2+VHL92-121
Relative mRNA level	1.00928	0.575678	1.31951	0.681444
	0.968171	0.508152	1.36604	0.649169
	1.02337	0.591862	1.26576	0.549681
Mean	1.00028	0.558564	1.3171	0.626765
Figure 7G
	EV+Ctrlsg	VHL+Ctrlsg	EV+HIF2asg3	VHL+HIF2asg3	EV+HIF2asg4	VHL+HIF2asg4
Relative mRNA level	0.926588	1.70133	0.909618	1.68958	0.895025	1.93187
	1.03527	1.77358	1.02337	2.10916	0.993092	2.11404
	1.04247	2.00926	1.04488	1.71317	0.926588	1.70527
Mean	1.00144	1.82806	0.992623	1.8373	0.938235	1.91706
Figure 7H
	EV+Ctrlsg	VHL+Ctrlsg	EV+HIF1/2asg	VHL+HIF1/2asg
Relative mRNA level	0.933033	1.77768	1.02101	1.55114
	1.02811	1.72907	1.14076	1.70921
	1.04247	1.6358	1.11729	1.52979
Mean	1.0012	1.71419	1.09302	1.59672
Figure 7I
	Flag-EV	Flag-VHL	Flag-VHL+HIF2adPA
Relative mRNA level	1.03049	1.68958	1.83189
	0.941696	2.08012	1.93634
	1.03049	2.27626	1.70921
Mean	1.00089	2.01532	1.82582

## Sheet: Figure 8.
Figure 8A
	1	2	3	4	5	6	7	8	9	10
Normal	1.05725	1.01347	1.02606	1.00036	1.01603	1.0061	1.00246	1.02044	1.06037	1.00624
Tumor	0.419026	0.193856	0.470124	0.090188	1.8074	0.474052	0.86916	0.679611	0.779836	0.140492
Figure 8C
	1	2	3	4	5	6	7	8	9	10
Normal	0.594494	0.886252	0.180251	0.0946502	0.917027	0.23525	0.521888	0.619456	0.900901	0.559268
Tumor	0.245105	0.261643	0.119658	0.0813362	0.210329	0.171329	0.211747	0.319088	0.327935	0.143577
Figure 8E
	1	2	3	4	5	6	7	8	9	10	11	12	13	14	15	16	17	18	19	20	21
Normal	100	100	120	100	110	100	100	100	100	110	150	180	140	160	160	190	160	160	200	200	200
Tumor	0	0	0	0	5	0	0	0	50	5	110	0	0	160	0	10	0	0	0	10	10

## Sheet: Figure 9.
Figure 9C
	Ctrlsg	PIK3R3sg3	PIK3R3sg4
Fold change (Relative to Ctrlsg)	0.891192	1.43005	1.31779
	1.03109	1.47668	1.70294
	0.927461	1.50086	2.92573
	0.982729	1.66839	1.37824
	1.0449	1.76857	1.57167
	1.12262	1.37807	1.37306
Mean	1	1.5371	1.71157
Figure 9F
	EV	PIK3R3-V5
Fold Chang (Relative to EV)	1.0889	0.468394
	1.02993	0.538754
	0.88117	0.501228
Mean	1	0.502792
Figure 5I
	9	PIK3R3-V5
Fold Chang (Relative to EV)	1.43154	0.199021
	1.02566	0.133986
	0.772576	0.322037
	0.770225	0.421548
Mean	1	0.269148

## Sheet: Figure 10.
Figure 10B
	Ctrlsg										PIK3R3sg3										PIK3R3sg4
	Relative Radiance (FC)									Mean	Relative Radiance (FC)									Mean	Relative Radiance (FC)									Mean
Day1	1	1	1	1	1	1	1	1	1	1	1	1	1	1	1	1	1	1	1	1	1	1	1	1	1	1	1	1	1	1
Day2	2.17	2.17	0.357	3.94	0.831	3.17	0.628	0.826	0.367	1.60656	1.13	3.08	1.03	0.22	3.83	2.13	1.47	0.374	1.52	1.64267	3.69	3.77	0.726	2.01	1.21	0.937	2.83	4.48	1.59	2.36033
Day3	13.2	3.61	1.34	4.26	1.25	6.19	1.34	2.79	1.55	3.94778	0.274	6.49	2.99	7.48	12.2	15.2	9.76	5.28	5.28	7.21711	8.74	11.4	0.691	4.46	0.412	4.92	6.15	4.73	6.32	5.31367
Day4	17.1	1.37	2.43	0.0932	1.73	4.54	1.66	3.65	3.28	3.98369	9.79	18.7	6.73	1.49	10.1	29.4	16.2	20.7	12.2	13.9233	12	26.6	0.623	22.1	10.6	3.76	5.7	5.6	9.18	10.6848
Day5	14.3	3.71	19.9	2.56	2.86	9.94	0.844	6.19	9.43	7.74822	19.5	5.73	35.5	64.1	24.8	12.7	88	20.7	48.9	35.5478	31.1	59.6	2.49	12	52.5	13.9	19.6	19.2	58.6	29.8878
Day6	35.1	6.89	30.5	2.5	3.7	10.9	3.91	11.5	14.2	13.2444	64	82.2	78.2	156	30.6	205	167	147	89.3	113.256	48.2	111	7.66	75.1	23.1	23.6	33.3	28.7	78.2	47.6511
Day7	48.8	10.5	51.6	3.79	1.29	14.5	3.82	19.6	21.9	19.5333	144	144	121	473	77.6	190	264	231	240	209.4	50	219	10.7	173	47.1	44	15.1	65.4	125	83.2556
Day8	68.3	19.4	87.1	7.83	7.81	29.9	5.22	22	10.9	28.7178	257	260	179	563	181	397	290	722	371	357.778	95	199	13.2	560	111	108	65.2	114	292	173.044
Day9	17.4	56.1	72.9	10.6	14	31.3	24.4	123	47.8	44.1667	266	489	507	647	587	891	280	1280	494	604.556	265	338	278	1320	291	325	427	460	1010	523.778
Figure 10C
	Ctrlsg	PIK3R3sg3	PIK3R3sg4
Tumor weight (g)	0.21	0.63	0.77
	0.26	0.73	0.97
	0.23	0.28	0.8
	0.6	0.87	0.66
	0.22	0.46	0.39
	0.34	0.85	1.16
	0.69	0.47	0.44
	0.28	0.82	0.83
	0.28	0.74	1.13
Mean	0.345556	0.65	0.794444
Figure 10F
	EV										PIK3R3-V5
	Relative Radiance (FC)									Mean	Relative Radiance (FC)									Mean
Day1	1	1	1	1	1	1	1	1	1	1	1	1	1	1	1	1	1	1	1	1
Day2	44.3	4.74	382	7.41	31.7	44	16.5	3.02	5.02	59.8544	4.24	5.98	8.48	2.72	0.928	0.482	2.06	0.363	1.3	2.95033
Day3	84.6	11.4	743	39.4	254	134	58.9	8.85	8.75	149.211	11.9	24.5	16.8	4.48	2.89	1.67	10.3	1.72	6.96	9.02444
Day4	194	18.4	743	77.6	264	225	206	33.7	18.1	197.756	14.7	30.5	28.6	9.12	104	3.24	22	3.06	11.7	25.2133
Day5	210	67	1100	95.8	257	224	267	88.8	34.8	260.489	32.5	43.3	40.9	10.7	21.9	5.74	38.7	6.28	18.6	24.2911
Day6	296	64.3	1160	177	282	475	354	166	81.3	339.511	21.8	58.8	56.9	19.1	12.1	14.7	54.5	7.33	58.5	33.7478
Day7	350	119	1820	384	586	379	458	182	139	490.778	94	106	111	27.4	25.9	36.1	62.9	16.6	82.8	62.5222
Day8	597	214	3700	520	743	869	974	317	193	903	84.7	174	138	49.3	50.4	32.9	142	20.7	68.6	84.5111
Day9	1090	315	2910	655	825	1490	924	600	326	1015	215	208	236	70.2	107	98.9	179	50.5	202	151.844
Day10	1100	528	4280	1277	1040	1710	1050	868	633	1387.33	288	236	335	119	135	142	216	42.7	158	185.744
Figure 10G
	EV-V5	PIK3R3-V5
Tumor weight (g)	1.3	1.19
	2.85	1.5
	2.28	0.18
	1.48	0.17
	3.03	0.46
	2.14	0.41
	2.81	0.41
	2.45	0.63
	2.06	0.73
Mean	2.26667	0.631111

## Sheet: Figure 12
Figure 12H
	1	2	3	4	5	6	7	8	9	10	11	12	13	14	15	16	17	18	19	20	21
Normal	95	80	100	165	95	135	195	205	45	135	165	130	145	200	190	180	200	160	165	165	130
Tumor	135	115	105	190	145	90	280	190	85	265	135	190	115	250	140	170	285	120	115	230	165

## Sheet: Supplemental Figure 3
Supplemental Figure 3G
		VHL nM
	Buffer	0	50	100	200	400	600
DPM	1293.33	16577.8	12213.3	11677.8	10197.8	12311.1	13933.3
	1302.22	17446.7	13566.7	12617.8	12260	12995.6	14820
	1420	17828.9	12233.3	13431.1	12097.8	13237.8	14531.1
Mean	1338.52	17284.4	12671.1	12575.6	11518.5	12848.1	14428.1

## Sheet: Supplemental Figure 4.
Supplemental Figure 4A
	Positive Region				Negitive Region
	IgG	m6A RIP			IgG	m6A RIP
	Ctrlsg	Ctrlsg	VHLsg1	VHLsg2	Ctrlsg	Ctrlsg	VHLsg1	VHLsg2
% Input	0.286106	28.2623	46.5486	32.9359	0.2	1.63671	3.48838	4.57479
	3	78.4486	52.5515	38.2889	0	2.8076	1.8888	1.71198
	6.91297	39.6932	58.838	66.7578	0.05	1.60069	4.5486	5.35858
Mean	3.39969	48.8013	52.646	45.9942	0.0833333	2.015	3.30859	3.88179

## Sheet: Supplemental Figure 5.
Supplemental Figure 5B
	PFKFB3			PCSK9			SMAD6			TCLD2			ADGRL1			IMPA2			CLK3			PTK2B
	Ctrlsg	VHLsg1	VHLsg2	Ctrlsg	VHLsg1	VHLsg2	Ctrlsg	VHLsg3	VHLsg4	Ctrlsg	VHLsg3	VHLsg4	Ctrlsg	VHLsg3	VHLsg4	Ctrlsg	VHLsg3	VHLsg4	Ctrlsg	VHLsg5	VHLsg6	Ctrlsg	VHLsg1	VHLsg2
Relative mRNA level	1.03766	1.55114	1.27751	0.968171	0.417544	0.403321	1.09429	0.434271	0.468677	0.95705	0.425334	0.452712	0.986233	0.29937	0.287175	1.00928	0.439317	0.349492	0.972655	0.852635	0.602904	0.93088	0.419478	0.313528
	0.974905	1.59475	1.43727	0.974905	0.5	0.397768	1.00696	0.425334	0.394109	1.0693	0.459032	0.481854	1.03527	0.371131	0.271684	1.05946	0.461158	0.354371	0.97942	0.876606	0.668964	1.04006	0.437291	0.367717
	1.03049	1.52979	1.44727	1.05946	0.444421	0.417544	0.907519	0.455861	0.357661	1.01866	0.413703	0.4954	1.02101	0.31864	0.293209	0.974905	0.436282	0.382447	1.09429	0.76313	0.757858	1.07674	0.47522	0.340722
Mean	1.01435	1.55856	1.38735	1.00085	0.453988	0.406211	1.00292	0.438489	0.406816	1.015	0.43269	0.476655	1.01417	0.329714	0.284023	1.01455	0.445586	0.362103	1.01546	0.83079	0.676575	1.01589	0.443996	0.340656
Supplemental Figure 5C
	PIK3R3			PTK2B			PFKFB3			PCSK9			SMAD6			TCLD2			ADGRL1			IMPA2			CLK3
							Ctrlsg	VHLsg1	VHLsg2	Ctrlsg	VHLsg1	VHLsg2	Ctrlsg	VHLsg3	VHLsg4	Ctrlsg	VHLsg3	VHLsg4	Ctrlsg	VHLsg3	VHLsg4	Ctrlsg	VHLsg3	VHLsg4	Ctrlsg
Featurecounts	187	71	49	380	161	138	834	2118	1649	558	154	117	148	49	65	249	96	91	536	221	201	302	144	114	616
	180	76	81	412	159	194	816	2132	2363	589	133	127	157	61	73	220	108	110	506	245	290	310	129	141	635
	160	56	64	368	144	141	777	1929	1696	509	125	98	120	45	60	189	100	106	478	219	227	282	149	98	544
Mean	175.667	67.6667	64.6667	386.667	154.667	157.667	809	2059.67	1902.67	552	137.333	114	141.667	51.6667	66	219.333	101.333	102.333	506.667	228.333	239.333	298	140.667	117.667	598.333
Supplemental Figure 5D
PFKFB3					PTKB
	IgG	m6A RIP				IgG	m6A RIP
	Ctrlsg	Ctrlsg	VHLsg1	VHLsg2		Ctrlsg	Ctrlsg	VHLsg1	VHLsg2
% Input	0.00017107	8.2072	2.98326	4.36775	% Input	0.435857	10.0696	6.8302	5.75678
	0.0002273	12.8785	2.67009	4.45953		0.60371	13.8511	7.73782	6.49169
	0.00115083	10.7547	2.44002	4.18983		0.2909	13.0737	7.90041	7.15323
Mean	0.0005164	10.6134	2.69779	4.33903	Mean	0.443489	12.3314	7.48948	6.46723
Supplemental Figure 5E
PFKFB3					PTK2B
	IgG	METTL3 RIP				IgG	METTL3 RIP
	Ctrlsg	Ctrlsg	VHLsg1	VHLsg2		Ctrlsg	Ctrlsg	VHLsg1	VHLsg2
% Input	4.82968	34.1054	12.6576	13.1039	% Input	0.00373906	12.9681	6.17693	5.37733
	6.73617	39.1768	29.4854	13.9474		0.0198721	13.9955	5.15828	6.17693
	6.8302	48.9056	21.1404	16.4718		0.00375058	14.0768	3.54972	7.16173
Mean	6.13202	40.7293	21.0944	14.5077	Mean	0.00912059	13.6801	4.96165	6.23867

[truncated: 6 more sheets: Supplemental Figure 6., Supplemental Figure 7., Supplemental Figure 9., Supplemental Figure 10., Supplemental Figure 11., Supplemental Figure 12.]
